# Supplementary material for: Molecular phylogeny of Anopheles hyrcanus group members based on ITS2 rDNA
Source: Parasit Vectors. 2017 Sep 7;10:417. doi: 10.1186/s13071-017-2351-x (PMC5590201; doi:10.1186/s13071-017-2351-x)
Supplement: Supplementary file 1 — List of the Anopheles hyrcanus group ITS2 sequences deposited in GenBank and obtained from this study, with GenBank accession numbers, geographical location, and corresponding authors. (XLSX 50 kb) [file 13071_2017_2351_MOESM1_ESM.xlsx]

## Sheet: Sheet1
Table S1. List of Anopheles hyrcanus group ITS2 sequences deposited in GenBank and obtained from this study, with GenBank IDs, geographic localities, and corresponding authors. Suspicious sequences with high intraspecific genetic distance, and peculiar phylogenetic positions were annotated.
Species	Number	GenBank ID	Location	Author	Annotation
Anopheles lesteri	An_les_01	AY375467.1	China	Wilkerson et al
	An_les_02	AF384172.2	China: Shenyang, Liaoning	Ma & Qu
	An_les_03	AJ004941.3	China	Ma et al
	An_les_04	AY375468.1	South Korea	Wilkerson et al
	An_les_05	AY375469.1	Philippines	Wilkerson et al
	An_les_06	AB159606.1	Japan:Hokkaido, Memanbetsu	Sawabe et al
	An_les_07	DQ177502.1	Japan?	Park
	An_les_08	AJ620899.1	China	Ma & Xu
	An_les_09	AJ620900.1	China	Ma & Xu
	An_les_10	AJ620901.1	China	Ma & Xu
	An_les_11	AJ620902.1	China	Ma & Xu
	An_les_12	EU789791.1	South Korea	Park et al
	An_les_13	KC769643.1	China	Makhawi et al
	An_les_14	AB733020.1	South Korea	Taai et al
	An_les_15	AB733021.1	South Korea	Taai et al
	An_les_16	AB733022.1	South Korea	Taai et al
	An_les_G057	KU312221	China: Liaoning Prov.	This study
	An_les_G174	KU682193	China: Liaoning Prov.	This study
Anopheles hyrcanus spIR	An_hyr_sp_01	EF613308.1	Iran: Shadegan District, Khuzistan Province	Djadid & Zakeri
	An_hyr_sp_02	EF613309.1	Iran: Shadegan District, Khuzistan Province	Djadid & Zakeri
	An_hyr_46	KJ960222.1	Iran	Oshaghi et al
	An_hyr_47	KJ960223.1	Iran	Oshaghi et al
	An_hyr_48	KJ960224.1	Iran	Oshaghi et al
	An_hyr_49	KJ960225.1	Iran	Oshaghi et al
	An_hyr_50	KJ960226.1	Iran	Oshaghi et al
Anopheles argyropus	An_arg_01	AB826053.1	Thailand: Ubon Ratchathani	Thongsahuan et al
	An_arg_02	AB826054.1	Thailand: Ubon Ratchathani	Thongsahuan et al
	An_arg_03	AB826055.1	Thailand: Ubon Ratchathani	Thongsahuan et al
	An_arg_04	AB826056.1	Thailand: Nakhon Si Thammarat	Thongsahuan et al
	An_arg_05	AB826057.1	Thailand: Nakhon Si Thammarat	Thongsahuan et al
	An_arg_06	AB826058.1	Thailand: Nakhon Si Thammarat	Thongsahuan et al
	An_arg_07	AB826059.1	Thailand: Nakhon Si Thammarat	Thongsahuan et al
	An_arg_08	AB826060.1	Thailand: Nakhon Si Thammarat	Thongsahuan et al
	An_arg_09	AB826061.1	Thailand: Nakhon Si Thammarat	Thongsahuan et al
	An_arg_10	AB826113.1	Thailand: Nakhon Si Thammarat	Hempolchom et al
	An_arg_11	AB839773.1	Thailand: Ubon Ratchathani	Hempolchom et al
	An_arg_12	AB839774.1	Thailand: Ubon Ratchathani	Hempolchom et al
	An_arg_13	AB839775.1	Thailand: Nakhon Si Thammarat	Hempolchom et al
	An_arg_14	AB839776.1	Thailand: Nakhon Si Thammarat	Hempolchom et al
	An_arg_15	AB839777.1	Thailand: Nakhon Si Thammarat	Hempolchom et al
	An_arg_16	AB839778.1	Thailand: Nakhon Si Thammarat	Hempolchom et al
	An_arg_17	AB839779.1	Thailand: Nakhon Si Thammarat	Hempolchom et al
	An_arg_18	AB839780.1	Thailand: Nakhon Si Thammarat	Hempolchom et al
Anopheles crawfordi	An_cra_01	AF261949.1	China: Mengla County, Yunnan Province	Ma & Qu	suspicious phylogentic position
	An_cra_02	AB779152.1	Thailand: Songkhla	Choochote
	An_cra_03	AB826114.1	Thailand: Chumphon	Hempolchom et al
	An_cra_04	AB839781.1	Thailand: Chiang Mai	Hempolchom et al
	An_cra_05	AB839782.1	Thailand: Chumphon	Hempolchom et al
	An_cra_06	AB839783.1	Thailand: Trang	Hempolchom et al
	An_cra_07	AB839784.1	Thailand: Trang	Hempolchom et al
	An_cra_08	AB839785.1	Thailand: Phang Nga	Hempolchom et al
	An_cra_09	AB839786.1	Thailand: Phang Nga	Hempolchom et al
	An_cra_10	AB839787.1	Thailand: Phang Nga	Hempolchom et al
	An_cra_11	AB839788.1	Thailand: Phang Nga	Hempolchom et al
	An_cra_12	AB839789.1	Thailand: Phang Nga	Hempolchom et al
	An_cra_13	AB839790.1	Thailand: Phang Nga	Hempolchom et al
	An_cra_14	AB839791.1	Thailand: Phang Nga	Hempolchom et al
	An_cra_15	AB839792.1	Thailand: Phang Nga	Hempolchom et al
	An_cra_16	AB839793.1	Thailand: Phang Nga	Hempolchom et al
	An_cra_17	AB839794.1	Thailand: Phang Nga	Hempolchom et al
	An_cra_18	AB839795.1	Thailand: Songkhla	Hempolchom et al
	An_cra_19	AB839796.1	Cambodia: Ratanakiri	Hempolchom et al
	An_cra_20	AB839797.1	Cambodia: Ratanakiri	Hempolchom et al
	An_cra_21	AB839798.1	Cambodia: Ratanakiri	Hempolchom et al
	An_cra_22	AB839799.1	Cambodia: Ratanakiri	Hempolchom et al
	An_cra_23	AB839800.1	Cambodia: Mondulkiri	Hempolchom et al
	An_cra_24	AB839801.1	Cambodia: Mondulkiri	Hempolchom et al
	An_cra_25	AB839802.1	Cambodia: Mondulkiri	Hempolchom et al
	An_cra_26	AB839803.1	Cambodia: Mondulkiri	Hempolchom et al
	An_cra_27	AB779131.1	Thailand: Chiang Mai	Saeung et al
	An_cra_28	AB779132.1	Thailand: Nan	Saeung et al
	An_cra_29	AB779133.1	Thailand: Chumphon	Saeung et al
	An_cra_30	AB779134.1	Thailand: Trang	Saeung et al
	An_cra_31	AB779135.1	Thailand: Trang	Saeung et al
	An_cra_32	AB779136.1	Thailand: Trang	Saeung et al
	An_cra_33	AB779137.1	Thailand: Trang	Saeung et al
	An_cra_34	AB779139.1	Thailand: Trang	Saeung et al
	An_cra_35	AB779138.1	Thailand: Trang	Saeung et al
	An_cra_36	AB779140.1	Thailand: Trang	Saeung et al
	An_cra_37	AB779141.1	Thailand: Trang	Saeung et al
	An_cra_38	AB779142.1	Thailand: Phang Nga	Saeung et al
	An_cra_39	AB779143.1	Thailand: Phang Nga	Saeung et al
	An_cra_40	AB779144.1	Thailand: Phang Nga	Saeung et al
	An_cra_41	AB779145.1	Thailand: Phang Nga	Saeung et al
	An_cra_42	AB779146.1	Thailand: Phang Nga	Saeung et al
	An_cra_43	AB779148.1	Thailand: Phang Nga	Saeung et al
	An_cra_44	AB779147.1	Thailand: Phang Nga	Saeung et al
	An_cra_45	AB779149.1	Thailand: Phang Nga	Saeung et al
	An_cra_46	AB779150.1	Thailand: Phang Nga	Saeung et al
	An_cra_47	AB779151.1	Thailand: Phang Nga	Saeung et al
	An_cra_48	AB779153.1	Cambodia: Ratanakiri	Saeung et al
	An_cra_49	AB779154.1	Cambodia: Ratanakiri	Saeung et al
	An_cra_50	AB779155.1	Cambodia: Ratanakiri	Saeung et al
	An_cra_51	AB779156.1	Cambodia: Mondulkiri	Saeung et al
	An_cra_52	AB779157.1	Cambodia: Mondulkiri	Saeung et al
	An_cra_53	AB779158.1	Cambodia: Mondulkiri	Saeung et al
	An_cra_54	AB779159.1	Cambodia: Mondulkiri	Saeung et al
Anopheles hyrcanus	An_hyr_01	AF261149.1	China: Yining, Xingjiang	Ma & Qu
	An_hyr_02	AM773808.1	France: Camargue	Poncon et al
	An_hyr_03	AM773809.1	Turkey: Kars	Poncon et al
	An_hyr_04	AY515173.1	Uzbekistan: Surkhandarya Region	Severini et al
	An_hyr_05	AY515174.1	Uzbekistan: Surkhandarya Region	Severini et al
	An_hyr_06	AY515175.1	Uzbekistan: Surkhandarya Region	Severini et al
	An_hyr_07	AY515176.1	Uzbekistan: Surkhandarya Region	Severini et al
	An_hyr_08	AY515177.1	Uzbekistan: Surkhandarya Region	Severini et al
	An_hyr_09	AY533855.1	Iran: Astaneh district Gilan province	Djadid & Zakeri
	An_hyr_10	DQ243835.1	Iran: Tazeh-Kand Kyian Village, Pars-Abad District, Ardebil Province	Djadid & Zakeri
	An_hyr_11	DQ243836.1	Iran: Tazeh-Kand Kyian Village, Pars-Abad District, Ardebil Province	Djadid & Zakeri
	An_hyr_12	EF613288.1	Iran: Pars-Abad District, Ardebil Province	Djadid & Zakeri
	An_hyr_13	EF613289.1	Iran: Pars-Abad District, Ardebil Province	Djadid et al
	An_hyr_14	EF613290.1	Iran: Pars-Abad District, Ardebil Province	Djadid et al
	An_hyr_15	EF613291.1	Iran: Pars-Abad District, Ardebil Province	Djadid et al
	An_hyr_16	EF613292.1	Iran: Pars-Abad District, Ardebil Province	Djadid et al
	An_hyr_17	EF613293.1	Iran: Pars-Abad District, Ardebil Province	Djadid et al
	An_hyr_18	EF613294.1	Iran: Pars-Abad District, Ardebil Province	Djadid et al
	An_hyr_19	EF613295.1	Iran: Amlash District, Guilan Province	Djadid et al
	An_hyr_20	EF613296.1	Iran: Astaneh-Ashrafieh District, Guilan Province	Djadid et al
	An_hyr_21	EF613297.1	Iran: Astaneh-Ashrafieh District, Guilan Province	Djadid et al
	An_hyr_22	EF613298.1	Iran: Rezvanshahr District, Guilan Province	Djadid et al
	An_hyr_23	EF613299.1	Iran: Roodsar District, Guilan Province	Djadid et al
	An_hyr_24	EF613300.1	Iran: Astara District, Guilan Province	Djadid et al
	An_hyr_25	EF613301.1	Iran: Fooman District, Guilan Province	Djadid et al
	An_hyr_26	EF613302.1	Iran: Astaneh-Ashrafieh District, Guilan Province	Djadid et al
	An_hyr_27	EF613303.1	Iran: Astaneh-Ashrafieh District, Guilan Province	Djadid et al
	An_hyr_28	EF613304.1	Iran: Talesh District, Guilan Province	Djadid et al
	An_hyr_29	EF613305.1	Iran: Amlash District, Guilan Province	Djadid et al
	An_hyr_30	EF613306.1	Iran: Amlash District, Guilan Province	Djadid et al
	An_hyr_31	EF613307.1	Iran: Langrood District, Guilan Province	Djadid et al
	An_hyr_32	EU011800.1	Iran: Fooman District, Guilan Province	Djadid & Zakeri
	An_hyr_33	EU011801.1	Iran: Pars-abad District, Ardebil Province	Djadid & Zakeri
	An_hyr_34	EU011802.1	Iran: Astaneh-ashrafieh District, Guilan Province	Djadid & Zakeri
	An_hyr_35	GU478869.1	Iran	Oshaghi et al
	An_hyr_36	GU478870.1	Iran	Oshaghi et al
	An_hyr_37	GU478871.1	Iran	Oshaghi et al
	An_hyr_38	GU478872.1	Iran	Oshaghi et al
	An_hyr_39	GU478873.1	Iran	Oshaghi et al
	An_hyr_40	GU478874.1	Iran	Oshaghi et al
	An_hyr_41	GU478875.1	Iran	Oshaghi et al
	An_hyr_42	GU478876.1	Iran	Oshaghi et al
	An_hyr_43	GU478877.1	Iran	Oshaghi et al
	An_hyr_44	GU478878.1	Iran	Oshaghi et al
	An_hyr_45	KC769647.1	China	Makhawi et al	suspicious phylogentic position
	An_hyr_G036	KU312217	China: Xinjiang Prov.	This study
	An_hyr_G110	KU312218	China: Xinjiang Prov.	This study
	An_hyr_G113	KU312219	China: Xinjiang Prov.	This study
	An_hyr_G114	KU312220	China: Xinjiang Prov.	This study
Anopheles liangshanensis	An_lia_01	AF146750.2	China: Sichuan Province	Ma & Qu
	An_lia_02	AY170922.1	China: Tengchong County, Yunnan Province	Ma & Xu
	An_lia_G168	KU682194	China: Tengchong County, Yunnan Province	This study
	An_lia_G169	KU682195	China: Tengchong County, Yunnan Province	This study
Anopheles kweiyangensis	An_kwe_01	AF261150.2	China: Pujiang County, Sichuan Province	Ma & Qu
Anopheles nigerrimus	An_nig_01	AB778774.1	Thailand: Lampang	Songsawatkiat et al
	An_nig_02	AB778775.1	Thailand: Ubon Ratchathani	Songsawatkiat et al
	An_nig_03	AB778776.1	Thailand: Ubon Ratchathani	Songsawatkiat et al
	An_nig_04	AB778777.1	Thailand: Ubon Ratchathani	Songsawatkiat et al
	An_nig_05	AB778778.1	Thailand: Ubon Ratchathani	Songsawatkiat et al
	An_nig_06	AB778779.1	Thailand: Nakhon Si Thammarat	Songsawatkiat et al
	An_nig_07	AB778780.1	Thailand: Nakhon Si Thammarat	Songsawatkiat et al
	An_nig_08	AB778781.1	Thailand: Nakhon Si Thammarat	Songsawatkiat et al
	An_nig_09	AB778782.1	Thailand: Songkhla	Songsawatkiat et al
	An_nig_10	AB778783.1	Thailand: Songkhla	Songsawatkiat et al
	An_nig_11	AB778784.1	Cambodia: Ratanakiri	Songsawatkiat et al
	An_nig_12	AB778785.1	Cambodia: Ratanakiri	Songsawatkiat et al
	An_nig_13	AB778786.1	Cambodia: Ratanakiri	Songsawatkiat et al
	An_nig_14	AB826115.1	Thailand: Ubon Ratchathani	Hempolchom et al
	An_nig_15	AB839804.1	Thailand: Ubon Ratchathani	Hempolchom et al
	An_nig_16	AB839805.1	Thailand: Ubon Ratchathani	Hempolchom et al
	An_nig_17	AB839806.1	Thailand: Ubon Ratchathani	Hempolchom et al
	An_nig_18	AB839807.1	Thailand: Ubon Ratchathani	Hempolchom et al
	An_nig_19	AB839808.1	Thailand: Nakhon Si Thammarat	Hempolchom et al
	An_nig_20	AB839809.1	Thailand: Nakhon Si Thammarat	Hempolchom et al
	An_nig_21	AB839810.1	Thailand: Nakhon Si Thammarat	Hempolchom et al
	An_nig_22	AB839811.1	Thailand: Songkhla	Hempolchom et al
	An_nig_23	AB839812.1	Thailand: Songkhla	Hempolchom et al
	An_nig_24	AB839813.1	Cambodia: Ratanakiri	Hempolchom et al
	An_nig_25	AB839814.1	Cambodia: Ratanakiri	Hempolchom et al
	An_nig_26	AB839815.1	Cambodia: Ratanakiri	Hempolchom et al
Anopheles nitidus	An_nit_01	AB777782.1	Thailand: Ubon Ratchathani	Songsawatkiat et al
	An_nit_02	AB777783.1	Thailand: Ubon Ratchathani	Songsawatkiat et al
	An_nit_03	AB777784.1	Thailand: Ubon Ratchathani	Songsawatkiat et al
	An_nit_04	AB777785.1	Thailand: Ubon Ratchathani	Songsawatkiat et al
	An_nit_05	AB777786.1	Thailand: Ubon Ratchathani	Songsawatkiat et al
	An_nit_06	AB777787.1	Thailand: Ubon Ratchathani	Songsawatkiat et al
	An_nit_07	AB777788.1	Thailand: Ubon Ratchathani	Songsawatkiat et al
	An_nit_08	AB777789.1	Thailand: Ubon Ratchathani	Songsawatkiat et al
	An_nit_09	AB777790.1	Thailand: Ubon Ratchathani	Songsawatkiat et al
	An_nit_10	AB777791.1	Thailand: Ubon Ratchathani	Songsawatkiat et al
	An_nit_11	AB777792.1	Thailand: Ubon Ratchathani	Songsawatkiat et al
	An_nit_12	AB777793.1	Thailand: Ubon Ratchathani	Songsawatkiat et al
	An_nit_13	AB777794.1	Thailand: Ubon Ratchathani	Songsawatkiat et al
	An_nit_14	AB777795.1	Thailand: Ubon Ratchathani	Songsawatkiat et al
	An_nit_15	AB777796.1	Thailand: Ubon Ratchathani	Songsawatkiat et al
	An_nit_16	AB777797.1	Thailand: Ubon Ratchathani	Songsawatkiat et al
	An_nit_17	AB777798.1	Thailand: Ubon Ratchathani	Songsawatkiat et al
	An_nit_18	AB777799.1	Thailand: Ubon Ratchathani	Songsawatkiat et al
	An_nit_19	AB777800.1	Thailand: Phang Nga	Songsawatkiat et al
	An_nit_20	AB777801.1	Thailand: Phang Nga	Songsawatkiat et al
	An_nit_21	AB777802.1	Thailand: Phang Nga	Songsawatkiat et al
	An_nit_22	AB826116.1	Thailand: Phang Nga	Hempolchom et al
	An_nit_23	AB839816.1	Thailand: Ubon Ratchathani	Hempolchom et al
	An_nit_24	AB839817.1	Thailand: Ubon Ratchathani	Hempolchom et al
	An_nit_25	AB839818.1	Thailand: Ubon Ratchathani	Hempolchom et al
	An_nit_26	AB839819.1	Thailand: Ubon Ratchathani	Hempolchom et al
	An_nit_27	AB839820.1	Thailand: Ubon Ratchathani	Hempolchom et al
	An_nit_28	AB839821.1	Thailand: Ubon Ratchathani	Hempolchom et al
	An_nit_29	AB839822.1	Thailand: Ubon Ratchathani	Hempolchom et al
	An_nit_30	AB839823.1	Thailand: Ubon Ratchathani	Hempolchom et al
	An_nit_31	AB839824.1	Thailand: Ubon Ratchathani	Hempolchom et al
	An_nit_32	AB839825.1	Thailand: Ubon Ratchathani	Hempolchom et al
	An_nit_33	AB839826.1	Thailand: Ubon Ratchathani	Hempolchom et al
	An_nit_34	AB839827.1	Thailand: Ubon Ratchathani	Hempolchom et al
	An_nit_35	AB839828.1	Thailand: Ubon Ratchathani	Hempolchom et al
	An_nit_36	AB839829.1	Thailand: Ubon Ratchathani	Hempolchom et al
	An_nit_37	AB839830.1	Thailand: Ubon Ratchathani	Hempolchom et al
	An_nit_38	AB839831.1	Thailand: Ubon Ratchathani	Hempolchom et al
	An_nit_39	AB839832.1	Thailand: Ubon Ratchathani	Hempolchom et al
	An_nit_40	AB839833.1	Thailand: Ubon Ratchathani	Hempolchom et al
	An_nit_41	AB839834.1	Thailand: Phang Nga	Hempolchom et al
	An_nit_42	AB839835.1	Thailand: Phang Nga	Hempolchom et al
	An_nit_43	AB839836.1	Thailand: Phang Nga	Hempolchom et al
Anopheles peditaeniatus	An_ped_01	AB539056.1	Thailand: Chiang Mai	Choochote
	An_ped_02	AB539057.1	Thailand: Nan	Choochote
	An_ped_03	AB539058.1	Thailand: Kamphaeng Phet	Choochote
	An_ped_04	AB539059.1	Thailand: Udon Thani	Choochote
	An_ped_05	AB539060.1	Thailand: Ubon Ratchathani	Choochote
	An_ped_06	AB539061.1	Thailand: Ratchaburi	Choochote
	An_ped_07	AB539062.1	Thailand: Chon Buri	Choochote
	An_ped_08	AB539063.1	Thailand: Chumphon	Choochote
	An_ped_09	AB714987.1	Thailand: Chiang Mai	Saeung et al
	An_ped_10	AB714988.1	Thailand: Chiang Mai	Saeung et al
	An_ped_11	AB714989.1	Thailand: Chiang Mai	Saeung et al
	An_ped_12	AB714990.1	Thailand: Chiang Mai	Saeung et al
	An_ped_13	AB714991.1	Thailand: Nan	Saeung et al
	An_ped_14	AB714992.1	Thailand: Nan	Saeung et al
	An_ped_15	AB714993.1	Thailand: Nan	Saeung et al
	An_ped_16	AB714994.1	Thailand: Lampang	Saeung et al
	An_ped_17	AB714995.1	Thailand: Lampang	Saeung et al
	An_ped_18	AB714996.1	Thailand: Lampang	Saeung et al
	An_ped_19	AB714997.1	Thailand: Lampang	Saeung et al
	An_ped_20	AB714998.1	Thailand: Phetchabun	Saeung et al
	An_ped_21	AB714999.1	Thailand: Phetchabun	Saeung et al
	An_ped_22	AB715000.1	Thailand: Kamphaeng Phet	Saeung et al
	An_ped_23	AB715001.1	Thailand: Kamphaeng Phet	Saeung et al
	An_ped_24	AB715002.1	Thailand: Nakhon Sawan	Saeung et al
	An_ped_25	AB715003.1	Thailand: Nakhon Sawan	Saeung et al
	An_ped_26	AB715004.1	Thailand: Nong Khai	Saeung et al
	An_ped_27	AB715005.1	Thailand: Nong Khai	Saeung et al
	An_ped_28	AB715006.1	Thailand: Nong Khai	Saeung et al
	An_ped_29	AB715007.1	Thailand: Nong Khai	Saeung et al
	An_ped_30	AB715008.1	Thailand: Udon Thani	Saeung et al
	An_ped_31	AB715009.1	Thailand: Udon Thani	Saeung et al
	An_ped_32	AB715010.1	Thailand: Udon Thani	Saeung et al
	An_ped_33	AB715011.1	Thailand: Udon Thani	Saeung et al
	An_ped_34	AB715012.1	Thailand: Mukdahan	Saeung et al
	An_ped_35	AB715013.1	Thailand: Mukdahan	Saeung et al
	An_ped_36	AB715014.1	Thailand: Mukdahan	Saeung et al
	An_ped_37	AB715015.1	Thailand: Mukdahan	Saeung et al
	An_ped_38	AB715016.1	Thailand: Maha Sarakham	Saeung et al
	An_ped_39	AB715017.1	Thailand: Maha Sarakham	Saeung et al
	An_ped_40	AB715018.1	Thailand: Maha Sarakham	Saeung et al
	An_ped_41	AB715019.1	Thailand: Ubon Ratchathani	Saeung et al
	An_ped_42	AB715020.1	Thailand: Ubon Ratchathani	Saeung et al
	An_ped_43	AB715021.1	Thailand: Ubon Ratchathani	Saeung et al
	An_ped_44	AB715022.1	Thailand: Ubon Ratchathani	Saeung et al
	An_ped_45	AB715023.1	Thailand: Saraburi	Saeung et al
	An_ped_46	AB715024.1	Thailand: Saraburi	Saeung et al
	An_ped_47	AB715025.1	Thailand: Saraburi	Saeung et al
	An_ped_48	AB715026.1	Thailand: Ratchaburi	Saeung et al
	An_ped_49	AB715027.1	Thailand: Ratchaburi	Saeung et al
	An_ped_50	AB715028.1	Thailand: Ratchaburi	Saeung et al
	An_ped_51	AB715029.1	Thailand: Chon Buri	Saeung et al
	An_ped_52	AB715030.1	Thailand: Chon Buri	Saeung et al
	An_ped_53	AB715031.1	Thailand: Chon Buri	Saeung et al
	An_ped_54	AB715032.1	Thailand: Chumphon	Saeung et al
	An_ped_55	AB715033.1	Thailand: Chumphon	Saeung et al
	An_ped_56	AB715034.1	Thailand: Nakhon Si Thammarat	Saeung et al
	An_ped_57	AB715035.1	Thailand: Nakhon Si Thammarat	Saeung et al
	An_ped_58	AB715036.1	Thailand: Nakhon Si Thammarat	Saeung et al
	An_ped_59	AB715037.1	Thailand: Nakhon Si Thammarat	Saeung et al
	An_ped_60	AB715038.1	Thailand: Trang	Saeung et al
	An_ped_61	AB715039.1	Thailand: Trang	Saeung et al
	An_ped_62	AB826118.1	Thailand: Chiang Mai	Hempolchom et al
	An_ped_63	AB839840.1	Thailand: Chiang Mai	Saeung et al
	An_ped_64	AB839841.1	Thailand: Lampang	Saeung et al
	An_ped_65	AB839842.1	Thailand: Ubon Ratchathani	Saeung et al
	An_ped_66	AB839843.1	Thailand: Nakhon Si Thammarat	Saeung et al
	An_ped_67	AB839844.1	Thailand: Nakhon Si Thammarat	Saeung et al
	An_ped_68	AB839845.1	Thailand: Trang	Saeung et al
	An_ped_69	AF543862.1	East Timor	Gao et al
	An_ped_70	AY129958.1	China: Mengla County, Yunnan	Ma & Xu
	An_ped_71	HM488269.1	Thailand: Tak	Paredes-Esquivel et al
	An_ped_72	HM488270.1	Thailand: Tak	Paredes-Esquivel et al
	An_ped_73	HM488271.1	Thailand: Trat	Paredes-Esquivel et al
	An_ped_74	KC769644.1	China	Makhawi et al
	An_ped_75	KJ462259.1	Malaysia	Sum et al
	An_ped_76	KJ462260.1	Malaysia	Sum et al
	An_ped_77	KJ462261.1	Malaysia	Sum et al
	An_ped_G020	KU312204	China: Yunan Prov.	This study
	An_ped_G021	KU312205	China: Yunan Prov.	This study
	An_ped_G085	KU312206	China: Yunan Prov.	This study
	An_ped_G086	KU312207	China: Yunan Prov.	This study
	An_ped_D3	KU312208	China: Tibet	This study
	An_ped_K2	KU312209	China: Tibet	This study
Anopheles sinensis	An_sin_01	AB159603.1	Japan:Kanagawa, Yokohama	Sawabe et al
	An_sin_02	AB826120.1	Thailand: Chiang Mai	Hempolchom et al
	An_sin_03	AB826121.1	Thailand: Chiang Mai	Hempolchom et al
	An_sin_04	AF543861.1	China	Gao et al
	An_sin_05	AJ004942.2	China:Zhejiang Province, Linan County	Ma et al
	An_sin_06	AY130469.1	Korea	Min et al
	An_sin_07	AY130470.1	Korea	Min et al
	An_sin_08	AY130471.1	Thailand	Min et al
	An_sin_09	AY130472.1	Thailand	Min et al
	An_sin_10	AY130473.1	Thailand	Min et al
	An_sin_11	AY130474.1	South Korea: Chongup	Min et al
	An_sin_12	AY316154.1	China: Linshu, Shandong	Ma & Xu
	An_sin_13	AY316156.1	China: Tanghe, Henan	Ma & Xu
	An_sin_14	AY339278.1	Korea	Hwang et al
	An_sin_15	AY375464.1	South Korea	Wilkerson et al
	An_sin_16	AY375465.1	China	Wilkerson et al
	An_sin_17	DQ177504.1	South Korea	Park et al
	An_sin_18	EU789790.1	South Korea	Park et al
	An_sin_19	EU931611.1	Japan	Park et al
	An_sin_20	EU931612.1	Japan	Park et al
	An_sin_21	EU931613.1	Japan	Park et al
	An_sin_22	EU931614.1	China	Park et al
	An_sin_23	GQ161923.1	China: Suizhong, Liaoning	Ma
	An_sin_24	HM488258.1	Thailand: Sa Kaeo	Paredes-Esquivel et al
	An_sin_25	HM488259.1	Thailand: Sa Kaeo	Paredes-Esquivel et al
	An_sin_26	KC769646.1	China	Makhawi et al
	An_sin_27	KC797396.1	Korea: Paju	Choochote et al
	An_sin_28	KC797397.1	Korea: Paju	Choochote et al
	An_sin_29	KC797398.1	Korea: Paju	Choochote et al
	An_sin_30	KC797399.1	Korea: Paju	Choochote et al
	An_sin_31	KJ462249.1	Malaysia	Sum et al
	An_sin_32	KJ462250.1	Malaysia	Sum et al
	An_sin_33	KJ462251.1	Malaysia	Sum et al
	An_sin_34	KJ462252.1	Malaysia	Sum et al
	An_sin_35	KJ462253.1	Malaysia	Sum et al
	An_sin_36	KJ462254.1	Malaysia	Sum et al	99% identity to Anopheles crawfordi (AB779132.1)
	An_sin_37	KJ462255.1	Malaysia	Sum et al	99% identity to Anopheles crawfordi (AB779132.1)
	An_sin_38	KJ462256.1	Malaysia	Sum et al	99% identity to Anopheles crawfordi (AB779132.1)
	An_sin_39	KJ462257.1	Malaysia	Sum et al	99% identity to Anopheles crawfordi (AB779132.1)
	An_sin_40	KJ462258.1	Malaysia	Sum et al	99% identity to Anopheles crawfordi (AB779132.1)
	An_sin_G010	KU312198	China: Yunan Prov.	This study
	An_sin_G011	KU312199	China: Yunan Prov.	This study
	An_sin_G012	KU312200	China: Yunan Prov.	This study
	An_sin_G013	KU312201	China: Yunan Prov.	This study
	An_sin_G063	KU312202	China: Yunan Prov.	This study
	An_sin_G065	KU312203	China: Yunan Prov.	This study
Anopheles pullus	An_pul_01	AF146749.2	South Korea	Ma et al
	An_pul_02	AY170923.2	South Korea: Taesong Dong, Paju County, Kyonggi Province	Ma & Qu
	An_pul_03	AY170924.2	South Korea: Taesong Dong, Paju County, Kyonggi Province	Ma & Xu
	An_pul_04	AY170925.2	China: Gao County, Sichuan Province	Ma & Qu
	An_pul_05	AY186791.2	China: Shengyang and Donggang, Liaoning Province	Ma & Xu
	An_pul_06	AY375470.1	South Korea	Wilkerson et al
	An_pul_07	AY375471.1	South Korea	Wilkerson et al
	An_pul_08	AY444345.1	South Korea	Park et al
	An_pul_09	AY444346.1	South Korea	Park et al
	An_pul_10	DQ177503.1	South Korea	Park et al
	An_pul_11	EU789792.1	South Korea	Park et al
	An_pul_12	JN865246.1	China: Shandong Province, Rongcheng City	Zhou et al
	An_pul_13	JN865247.1	China: Shandong Province, Rongcheng City	Zhou et al
	An_pul_14	JN865248.1	China: Shandong Province, Rongcheng City	Zhou et al
	An_pul_15	JN865249.1	China: Shandong Province, Rongcheng City	Zhou et al
	An_pul_16	KC769645.1	China: Shandong Province, Rongcheng City	Zhou et al
	An_pul_BR2	KU312210	China: Shangdong Prov.	This study
	An_pul_LJH1	KU312211	China: Liaoning Prov.	This study
	An_pul_LJH2	KU312212	China: Liaoning Prov.	This study
	An_pul_LJH3	KU312213	China: Liaoning Prov.	This study
	An_pul_LJH4	KU312214	China: Liaoning Prov.	This study
	An_pul_LJH5	KU312215	China: Liaoning Prov.	This study
	An_pul_RJH3	KU312216	China: Shangdong Prov.	This study
Anopheles belenrae	An_bel_01	EU789794.1	South Korea	Ma et al
	An_bel_02	DQ137142.1	China: Jining County, Shandong Province	Ma & Xu
	An_bel_03	AY375466.1	South Korea	Wilkerson et al
	An_bel_04	AY187728.1	South Korea	Park et al
	An_bel_05	AF145464.1	South Korea	Park et al
Anopheles kleini	An_kel_01	AY753740.1	South Korea	Li et al
	An_kel_02	DQ177501.1	South Korea	Park et al
	An_kel_03	EU789793.1	South Korea	Park et al
	An_kel_04	FJ875072.1	China: Suizhong, Liaoning	Ma
	An_kel_05	FJ875074.1	China: Zhangwu, Liaoning	Ma
	An_kel_06	KC797431.1	Korea: Paju	Choochote et al
	An_kel_07	KC797432.1	Korea: Paju	Choochote et al
	An_kel_08	KC797433.1	Korea: Paju	Choochote et al
	An_kel_09	KC797434.1	Korea: Paju	Choochote et al
Anopheles pseudopictus	An_pse_01	AM773810.1	France:Camargue	Poncon et al
	An_pse_02	GU478879.1	Iran	Oshaghi et al
	An_pse_03	GU478880.1	Iran	Oshaghi et al
	An_pse_04	GU478881.1	Iran	Oshaghi et al
	An_pse_05	GU478882.1	Iran	Oshaghi et al
	An_pse_06	GU478883.1	Iran	Oshaghi et al
	An_pse_07	GU478884.1	Iran	Oshaghi et al
	An_pse_08	GU478885.1	Iran	Oshaghi et al
	An_pse_09	GU478886.1	Iran	Oshaghi et al
	An_pse_10	GU478887.1	Iran	Oshaghi et al
	An_pse_11	GU478888.1	Iran	Oshaghi et al
	An_pse_12	GU478889.1	Iran	Oshaghi et al
	An_pse_13	GU478890.1	Iran	Oshaghi et al
	An_pse_14	GU478891.1	Iran	Oshaghi et al
	An_pse_15	GU478892.1	Iran	Oshaghi et al
	An_pse_16	GU478893.1	Iran	Oshaghi et al
	An_pse_17	GU478894.1	Iran	Oshaghi et al
	An_pse_18	GU478895.1	Iran	Oshaghi et al
	An_pse_19	GU478896.1	Iran	Oshaghi et al
	An_pse_20	GU478897.1	Iran	Oshaghi et al
	An_pse_21	GU478898.1	Iran	Oshaghi et al
	An_pse_22	GU478899.1	Iran	Oshaghi et al
	An_pse_23	GU478900.1	Iran	Oshaghi et al
	An_pse_24	GU478901.1	Iran	Oshaghi et al
	An_pse_25	GU478902.1	Iran	Oshaghi et al
	An_pse_26	GU478903.1	Iran	Oshaghi et al
	An_pse_27	GU478904.1	Iran	Oshaghi et al
	An_pse_28	GU478905.1	Iran	Oshaghi et al
	An_pse_29	GU478906.1	Iran	Oshaghi et al
	An_pse_30	GU478907.1	Iran	Oshaghi et al
Anopheles paraliae	An_par_01	AB733023.1	Thailand: Ratchaburi	Taai et al
	An_par_02	AB733024.1	Thailand: Ratchaburi	Taai et al
	An_par_03	AB733025.1	Thailand: Nakhon Si Thammarat	Taai et al
	An_par_04	AB733026.1	Thailand: Songkhla	Taai et al
	An_par_05	AB733027.1	Thailand: Songkhla	Taai et al
	An_par_06	AB733475.1	Thailand: Chanthaburi	Taai et al
	An_par_07	AB733476.1	Thailand: Ratchaburi	Taai et al
	An_par_08	AB733477.1	Thailand: Ratchaburi	Taai et al
	An_par_09	AB733478.1	Thailand: Ratchaburi	Taai et al
	An_par_10	AB733479.1	Thailand: Ratchaburi	Taai et al
	An_par_11	AB733480.1	Thailand: Ratchaburi	Taai et al
	An_par_12	AB733481.1	Thailand: Ratchaburi	Taai et al
	An_par_13	AB733482.1	Thailand: Ratchaburi	Taai et al
	An_par_14	AB733483.1	Thailand: Ratchaburi	Taai et al
	An_par_15	AB733484.1	Thailand: Ratchaburi	Taai et al
	An_par_16	AB733485.1	Thailand: Ratchaburi	Taai et al
	An_par_17	AB733486.1	Thailand: Nakhon Si Thammarat	Taai et al
	An_par_18	AB733487.1	Thailand: Songkhla	Taai et al
	An_par_19	AB733488.1	Thailand: Songkhla	Taai et al
	An_par_20	AB733489.1	Thailand: Songkhla	Taai et al
	An_par_21	AB733490.1	Thailand: Songkhla	Taai et al
	An_par_22	AB826117.1	Thailand: Songkhla	Hempolchom et al
	An_par_23	AB839837.1	Thailand: Nakhon Si Thammarat	Hempolchom et al
	An_par_24	AB839838.1	Thailand: Songkhla	Hempolchom et al
	An_par_25	AB839839.1	Thailand: Songkhla	Hempolchom et al
Anopheles pursati	An_pur_01	AB826062.1	Thailand: Chiang Mai	Thongsahuan et al
	An_pur_02	AB826063.1	Thailand: Chiang Mai	Thongsahuan et al
	An_pur_03	AB826064.1	Thailand: Chiang Mai	Thongsahuan et al
	An_pur_04	AB826065.1	Thailand: Chiang Mai	Thongsahuan et al
	An_pur_05	AB826066.1	Thailand: Chiang Mai	Thongsahuan et al
	An_pur_06	AB826067.1	Thailand: Chiang Mai	Thongsahuan et al
	An_pur_07	AB826068.1	Thailand: Chiang Mai	Thongsahuan et al
	An_pur_08	AB826069.1	Thailand: Chiang Mai	Thongsahuan et al
	An_pur_09	AB826070.1	Thailand: Chiang Mai	Thongsahuan et al
	An_pur_10	AB826071.1	Thailand: Chiang Mai	Thongsahuan et al
	An_pur_11	AB826072.1	Thailand: Ratchaburi	Thongsahuan et al
	An_pur_12	AB826119.1	Thailand: Chiang Mai	Hempolchom et al
	An_pur_13	AB839846.1	Thailand: Chiang Mai	Hempolchom et al
	An_pur_14	AB839847.1	Thailand: Chiang Mai	Hempolchom et al
	An_pur_15	AB839848.1	Thailand: Chiang Mai	Hempolchom et al
	An_pur_16	AB839849.1	Thailand: Chiang Mai	Hempolchom et al
	An_pur_17	AB839850.1	Thailand: Chiang Mai	Hempolchom et al
	An_pur_18	AB839851.1	Thailand: Chiang Mai	Hempolchom et al
	An_pur_19	AB839852.1	Thailand: Chiang Mai	Hempolchom et al
	An_pur_20	AB839853.1	Thailand: Chiang Mai	Hempolchom et al
	An_pur_21	AB839854.1	Thailand: Chiang Mai	Hempolchom et al
	An_pur_22	AB839855.1	Thailand: Chiang Mai	Hempolchom et al
Anopheles engarensis	An_eng_01	AB159604.1	Japan:Hokkaido, Memanbetsu	Sawabe et al
Anopheles sineroides	An_siner_01	AB159605.1	Japan:Hokkaido, Fukagawa	Sawabe et al
	An_siner_02	AJ620895.1	South Korea	Hwang
	An_siner_03	DQ177505.1	South Korea	Park et al
	An_siner_04	EU789795.1	South Korea	Park et al

## Sheet: Sheet2
Species	No. Haplotype	Location		China	Korea	Philippines	Japan	Thailand	Cambodia	France	Turkey	Uzbekistan	Iran	Malaysia
Anopheles lesteri	20	China						1
	20	China: Shenyang, Liaoning						2
	20	China						3
	20	South Korea						4
	21	Philippines						5
	20	Japan:Hokkaido, Memanbetsu						6
	20	Japan?
	18	China
	16	China
	17	China
	19	China
	20	South Korea
	20	China
	20	South Korea
	20	South Korea
	20	South Korea
	20	China: Liaoning Prov.
Anopheles argyropus	1	Thailand: Ubon Ratchathani
	1	Thailand: Ubon Ratchathani
	1	Thailand: Ubon Ratchathani
	2	Thailand: Nakhon Si Thammarat
	2	Thailand: Nakhon Si Thammarat
	2	Thailand: Nakhon Si Thammarat
	2	Thailand: Nakhon Si Thammarat
	2	Thailand: Nakhon Si Thammarat
	2	Thailand: Nakhon Si Thammarat
	2	Thailand: Nakhon Si Thammarat
	1	Thailand: Ubon Ratchathani
	1	Thailand: Ubon Ratchathani
	2	Thailand: Nakhon Si Thammarat
	2	Thailand: Nakhon Si Thammarat
	2	Thailand: Nakhon Si Thammarat
	2	Thailand: Nakhon Si Thammarat
	2	Thailand: Nakhon Si Thammarat
	2	Thailand: Nakhon Si Thammarat
Anopheles crawfordi		China: Mengla County, Yunnan Province
	23	Thailand: Songkhla
	23	Thailand: Chumphon
	24	Thailand: Chiang Mai
	23	Thailand: Chumphon
	23	Thailand: Trang
	23	Thailand: Trang
	23	Thailand: Phang Nga
	23	Thailand: Phang Nga
	23	Thailand: Phang Nga
	23	Thailand: Phang Nga
	23	Thailand: Phang Nga
	23	Thailand: Phang Nga
	23	Thailand: Phang Nga
	23	Thailand: Phang Nga
	23	Thailand: Phang Nga
	23	Thailand: Phang Nga
	23	Thailand: Songkhla
	26	Cambodia: Ratanakiri
	26	Cambodia: Ratanakiri
	26	Cambodia: Ratanakiri
	26	Cambodia: Ratanakiri
	26	Cambodia: Mondulkiri
	26	Cambodia: Mondulkiri
	26	Cambodia: Mondulkiri
	26	Cambodia: Mondulkiri
	24	Thailand: Chiang Mai
	25	Thailand: Nan
	23	Thailand: Chumphon
	23	Thailand: Trang
	23	Thailand: Trang
	23	Thailand: Trang
	23	Thailand: Trang
	23	Thailand: Trang
	23	Thailand: Trang
	23	Thailand: Trang
	23	Thailand: Trang
	23	Thailand: Phang Nga
	23	Thailand: Phang Nga
	23	Thailand: Phang Nga
	23	Thailand: Phang Nga
	23	Thailand: Phang Nga
	23	Thailand: Phang Nga
	23	Thailand: Phang Nga
	23	Thailand: Phang Nga
	23	Thailand: Phang Nga
	23	Thailand: Phang Nga
	26	Cambodia: Ratanakiri
	26	Cambodia: Ratanakiri
	26	Cambodia: Ratanakiri
	26	Cambodia: Mondulkiri
	26	Cambodia: Mondulkiri
	26	Cambodia: Mondulkiri
	26	Cambodia: Mondulkiri
Anopheles hyrcanus	8	China: Yining, Xingjiang
	8	France: Camargue
	8	Turkey: Kars
	8	Uzbekistan: Surkhandarya Region
	8	Uzbekistan: Surkhandarya Region
	8	Uzbekistan: Surkhandarya Region
	8	Uzbekistan: Surkhandarya Region
	8	Uzbekistan: Surkhandarya Region
	8	Iran: Astaneh district Gilan province
	8	Iran: Tazeh-Kand Kyian Village, Pars-Abad District, Ardebil Province
	8	Iran: Tazeh-Kand Kyian Village, Pars-Abad District, Ardebil Province
	10	Iran: Pars-Abad District, Ardebil Province
	10	Iran: Pars-Abad District, Ardebil Province
	10	Iran: Pars-Abad District, Ardebil Province
	10	Iran: Pars-Abad District, Ardebil Province
	8	Iran: Pars-Abad District, Ardebil Province
	11	Iran: Pars-Abad District, Ardebil Province
	8	Iran: Pars-Abad District, Ardebil Province
	8	Iran: Amlash District, Guilan Province
	8	Iran: Astaneh-Ashrafieh District, Guilan Province
	8	Iran: Astaneh-Ashrafieh District, Guilan Province
	8	Iran: Rezvanshahr District, Guilan Province
	8	Iran: Roodsar District, Guilan Province
	8	Iran: Astara District, Guilan Province
	8	Iran: Fooman District, Guilan Province
	8	Iran: Astaneh-Ashrafieh District, Guilan Province
	8	Iran: Astaneh-Ashrafieh District, Guilan Province
	9	Iran: Talesh District, Guilan Province
	8	Iran: Amlash District, Guilan Province
	8	Iran: Amlash District, Guilan Province
	8	Iran: Langrood District, Guilan Province
	8	Iran: Fooman District, Guilan Province
	8	Iran: Pars-abad District, Ardebil Province
	8	Iran: Astaneh-ashrafieh District, Guilan Province
	8	Iran
	8	Iran
	8	Iran
	8	Iran
	8	Iran
	8	Iran
	8	Iran
	8	Iran
	8	Iran
	8	Iran
	8	China
	12	Iran
	12	Iran
	12	Iran
	12	Iran
	12	Iran
	8	China: Xinjiang Prov.
	8	China: Xinjiang Prov.
	8	China: Xinjiang Prov.
	8	China: Xinjiang Prov.
Anopheles liangshanensis	27	China: Sichuan Province
	28	China: Tengchong County, Yunnan Province
Anopheles kweiyangensis	29	China: Pujiang County, Sichuan Province
Anopheles nigerrimus	3	Thailand: Lampang
	3	Thailand: Ubon Ratchathani
	3	Thailand: Ubon Ratchathani
	3	Thailand: Ubon Ratchathani
	3	Thailand: Ubon Ratchathani
	4	Thailand: Nakhon Si Thammarat
	4	Thailand: Nakhon Si Thammarat
	4	Thailand: Nakhon Si Thammarat
	4	Thailand: Songkhla
	4	Thailand: Songkhla
	3	Cambodia: Ratanakiri
	3	Cambodia: Ratanakiri
	3	Cambodia: Ratanakiri
	3	Thailand: Ubon Ratchathani
	3	Thailand: Ubon Ratchathani
	3	Thailand: Ubon Ratchathani
	3	Thailand: Ubon Ratchathani
	3	Thailand: Ubon Ratchathani
	4	Thailand: Nakhon Si Thammarat
	4	Thailand: Nakhon Si Thammarat
	4	Thailand: Nakhon Si Thammarat
	4	Thailand: Songkhla
	4	Thailand: Songkhla
	3	Cambodia: Ratanakiri
	3	Cambodia: Ratanakiri
	3	Cambodia: Ratanakiri
Anopheles nitidus	5	Thailand: Ubon Ratchathani
	5	Thailand: Ubon Ratchathani
	5	Thailand: Ubon Ratchathani
	5	Thailand: Ubon Ratchathani
	5	Thailand: Ubon Ratchathani
	5	Thailand: Ubon Ratchathani
	5	Thailand: Ubon Ratchathani
	5	Thailand: Ubon Ratchathani
	5	Thailand: Ubon Ratchathani
	5	Thailand: Ubon Ratchathani
	5	Thailand: Ubon Ratchathani
	5	Thailand: Ubon Ratchathani
	5	Thailand: Ubon Ratchathani
	5	Thailand: Ubon Ratchathani
	5	Thailand: Ubon Ratchathani
	5	Thailand: Ubon Ratchathani
	5	Thailand: Ubon Ratchathani
	5	Thailand: Ubon Ratchathani
	6	Thailand: Phang Nga
	6	Thailand: Phang Nga
	6	Thailand: Phang Nga
	6	Thailand: Phang Nga
	6	Thailand: Ubon Ratchathani
	6	Thailand: Ubon Ratchathani
	6	Thailand: Ubon Ratchathani
	6	Thailand: Ubon Ratchathani
	6	Thailand: Ubon Ratchathani
	6	Thailand: Ubon Ratchathani
	6	Thailand: Ubon Ratchathani
	6	Thailand: Ubon Ratchathani
	6	Thailand: Ubon Ratchathani
	6	Thailand: Ubon Ratchathani
	6	Thailand: Ubon Ratchathani
	6	Thailand: Ubon Ratchathani
	6	Thailand: Ubon Ratchathani
	6	Thailand: Ubon Ratchathani
	6	Thailand: Ubon Ratchathani
	6	Thailand: Ubon Ratchathani
	6	Thailand: Ubon Ratchathani
	6	Thailand: Ubon Ratchathani
	6	Thailand: Phang Nga
	6	Thailand: Phang Nga
	6	Thailand: Phang Nga
Anopheles peditaeniatus	38	Thailand: Chiang Mai
	38	Thailand: Nan
	38	Thailand: Kamphaeng Phet
	38	Thailand: Udon Thani
	38	Thailand: Ubon Ratchathani
	38	Thailand: Ratchaburi
	38	Thailand: Chon Buri
	38	Thailand: Chumphon
	38	Thailand: Chiang Mai
	38	Thailand: Chiang Mai
	38	Thailand: Chiang Mai
	38	Thailand: Chiang Mai
	38	Thailand: Nan
	38	Thailand: Nan
	38	Thailand: Nan
	38	Thailand: Lampang
	38	Thailand: Lampang
	38	Thailand: Lampang
	38	Thailand: Lampang
	38	Thailand: Phetchabun
	38	Thailand: Phetchabun
	38	Thailand: Kamphaeng Phet
	38	Thailand: Kamphaeng Phet
	38	Thailand: Nakhon Sawan
	38	Thailand: Nakhon Sawan
	38	Thailand: Nong Khai
	38	Thailand: Nong Khai
	38	Thailand: Nong Khai
	38	Thailand: Nong Khai
	38	Thailand: Udon Thani
	38	Thailand: Udon Thani
	38	Thailand: Udon Thani
	38	Thailand: Udon Thani
	38	Thailand: Mukdahan
	38	Thailand: Mukdahan
	38	Thailand: Mukdahan
	38	Thailand: Mukdahan
	38	Thailand: Maha Sarakham
	38	Thailand: Maha Sarakham
	38	Thailand: Maha Sarakham
	38	Thailand: Ubon Ratchathani
	38	Thailand: Ubon Ratchathani
	38	Thailand: Ubon Ratchathani
	38	Thailand: Ubon Ratchathani
	38	Thailand: Saraburi
	38	Thailand: Saraburi
	38	Thailand: Saraburi
	38	Thailand: Ratchaburi
	38	Thailand: Ratchaburi
	38	Thailand: Ratchaburi
	38	Thailand: Chon Buri
	38	Thailand: Chon Buri
	38	Thailand: Chon Buri
	38	Thailand: Chumphon
	38	Thailand: Chumphon
	38	Thailand: Nakhon Si Thammarat
	38	Thailand: Nakhon Si Thammarat
	38	Thailand: Nakhon Si Thammarat
	38	Thailand: Nakhon Si Thammarat
	38	Thailand: Trang
	38	Thailand: Trang
	38	Thailand: Chiang Mai
	38	Thailand: Chiang Mai
	38	Thailand: Lampang
	38	Thailand: Ubon Ratchathani
	38	Thailand: Nakhon Si Thammarat
	38	Thailand: Nakhon Si Thammarat
	38	Thailand: Trang
	41	East Timor
	38	China: Mengla County, Yunnan
	39	Thailand: Tak
	38	Thailand: Tak
	37	Thailand: Trat
	40	China
	44	Malaysia
	38	Malaysia
	38	Malaysia
	42	China: Yunan Prov.
	43	China: Yunan Prov.
	38	China: Yunan Prov.
	38	China: Yunan Prov.
	38	China: Tibet
	38	China: Tibet
Anopheles sinensis	31	Japan:Kanagawa, Yokohama
	33	Thailand: Chiang Mai
	33	Thailand: Chiang Mai
	31	China
	31	China:Zhejiang Province, Linan County
	31	Korea
	31	Korea
	31	Thailand
	33	Thailand
	33	Thailand
	31	South Korea: Chongup
	31	China: Linshu, Shandong
	31	China: Tanghe, Henan
	31	Korea
	31	South Korea
	31	China
	31	South Korea
	31	South Korea
	31	Japan
	31	Japan
	31	Japan
	31	China
	31	China: Suizhong, Liaoning
	33	Thailand: Sa Kaeo
	33	Thailand: Sa Kaeo
	31	China
	31	Korea: Paju
	31	Korea: Paju
	31	Korea: Paju
	31	Korea: Paju
	33	Malaysia
	33	Malaysia
	33	Malaysia
	32	Malaysia
	33	Malaysia
		Malaysia
		Malaysia
		Malaysia
		Malaysia
		Malaysia
	31	China: Yunan Prov.
	31	China: Yunan Prov.
	31	China: Yunan Prov.
	31	China: Yunan Prov.
	33	China: Yunan Prov.
	31	China: Yunan Prov.
Anopheles pullus	13	South Korea
	13	South Korea: Taesong Dong, Paju County, Kyonggi Province
	13	South Korea: Taesong Dong, Paju County, Kyonggi Province
	13	China: Gao County, Sichuan Province
	13	China: Shengyang and Donggang, Liaoning Province
	13	South Korea
	13	South Korea
	13	South Korea
	13	South Korea
	13	South Korea
	13	South Korea
	13	China: Shandong Province, Rongcheng City
	13	China: Shandong Province, Rongcheng City
	13	China: Shandong Province, Rongcheng City
	14	China: Shandong Province, Rongcheng City
	13	China: Shandong Province, Rongcheng City
	15	China: Shangdong Prov.
	14	China: Liaoning Prov.
	13	China: Liaoning Prov.
	13	China: Liaoning Prov.
	13	China: Liaoning Prov.
	13	China: Liaoning Prov.
	13	China: Shangdong Prov.
Anopheles belenrae	34	South Korea
	34	China: Jining County, Shandong Province
	34	South Korea
	34	South Korea
	34	South Korea
Anopheles kleini	35	South Korea
	35	South Korea
	35	South Korea
	35	China: Suizhong, Liaoning
	35	China: Zhangwu, Liaoning
	35	Korea: Paju
	35	Korea: Paju
	35	Korea: Paju
	35	Korea: Paju
Anopheles pseudopictus	8	France:Camargue
	8	Iran
	8	Iran
	8	Iran
	8	Iran
	8	Iran
	8	Iran
	8	Iran
	8	Iran
	8	Iran
	8	Iran
	8	Iran
	8	Iran
	8	Iran
	8	Iran
	8	Iran
	8	Iran
	8	Iran
	8	Iran
	8	Iran
	8	Iran
	8	Iran
	8	Iran
	8	Iran
	8	Iran
	8	Iran
	8	Iran
	8	Iran
	8	Iran
	8	Iran
Anopheles paraliae	22	Thailand: Ratchaburi
	22	Thailand: Ratchaburi
	22	Thailand: Nakhon Si Thammarat
	22	Thailand: Songkhla
	22	Thailand: Songkhla
	22	Thailand: Chanthaburi
	22	Thailand: Ratchaburi
	22	Thailand: Ratchaburi
	22	Thailand: Ratchaburi
	22	Thailand: Ratchaburi
	22	Thailand: Ratchaburi
	22	Thailand: Ratchaburi
	22	Thailand: Ratchaburi
	22	Thailand: Ratchaburi
	22	Thailand: Ratchaburi
	22	Thailand: Ratchaburi
	22	Thailand: Nakhon Si Thammarat
	22	Thailand: Songkhla
	22	Thailand: Songkhla
	22	Thailand: Songkhla
	22	Thailand: Songkhla
	22	Thailand: Songkhla
	22	Thailand: Nakhon Si Thammarat
	22	Thailand: Songkhla
	22	Thailand: Songkhla
Anopheles pursati	7	Thailand: Chiang Mai
	7	Thailand: Chiang Mai
	7	Thailand: Chiang Mai
	7	Thailand: Chiang Mai
	7	Thailand: Chiang Mai
	7	Thailand: Chiang Mai
	7	Thailand: Chiang Mai
	7	Thailand: Chiang Mai
	7	Thailand: Chiang Mai
	7	Thailand: Chiang Mai
	7	Thailand: Ratchaburi
	7	Thailand: Chiang Mai
	7	Thailand: Chiang Mai
	7	Thailand: Chiang Mai
	7	Thailand: Chiang Mai
	7	Thailand: Chiang Mai
	7	Thailand: Chiang Mai
	7	Thailand: Chiang Mai
	7	Thailand: Chiang Mai
	7	Thailand: Chiang Mai
	7	Thailand: Chiang Mai
	7	Thailand: Chiang Mai
Anopheles engarensis	36	Japan:Hokkaido, Memanbetsu
Anopheles sineroides	30	Japan:Hokkaido, Fukagawa
	30	South Korea
	30	South Korea
	30	South Korea

## Sheet: Sheet3
1	Thailand: Ubon Ratchathani		China	Korea	Philippines	Japan	Thailand	Cambodia	France	Turkey	Uzbekistan	Iran	Malaysia	East Timor
1	Thailand: Ubon Ratchathani						1
1	Thailand: Ubon Ratchathani						2
1	Thailand: Ubon Ratchathani						3	3
1	Thailand: Ubon Ratchathani						4
2	Thailand: Nakhon Si Thammarat						5
2	Thailand: Nakhon Si Thammarat						6
2	Thailand: Nakhon Si Thammarat						7
2	Thailand: Nakhon Si Thammarat		8						8	8	8	8
2	Thailand: Nakhon Si Thammarat											9
2	Thailand: Nakhon Si Thammarat											10
2	Thailand: Nakhon Si Thammarat											11
2	Thailand: Nakhon Si Thammarat											12
2	Thailand: Nakhon Si Thammarat		13	13
2	Thailand: Nakhon Si Thammarat		14
2	Thailand: Nakhon Si Thammarat		15
2	Thailand: Nakhon Si Thammarat		16
2	Thailand: Nakhon Si Thammarat		17
3	Thailand: Lampang		18
3	Thailand: Ubon Ratchathani		19
3	Thailand: Ubon Ratchathani		20	20		20
3	Thailand: Ubon Ratchathani				21
3	Thailand: Ubon Ratchathani						22
3	Cambodia: Ratanakiri						23
3	Cambodia: Ratanakiri						24
3	Cambodia: Ratanakiri						25
3	Thailand: Ubon Ratchathani							26
3	Thailand: Ubon Ratchathani		27
3	Thailand: Ubon Ratchathani		28
3	Thailand: Ubon Ratchathani		29
3	Thailand: Ubon Ratchathani			30		30
3	Cambodia: Ratanakiri		31	31		31	31
3	Cambodia: Ratanakiri												32
3	Cambodia: Ratanakiri		33				33						33
4	Thailand: Nakhon Si Thammarat		34	34
4	Thailand: Nakhon Si Thammarat		35	35
4	Thailand: Nakhon Si Thammarat					36
4	Thailand: Songkhla						37
4	Thailand: Songkhla		38				38						38
4	Thailand: Nakhon Si Thammarat						39
4	Thailand: Nakhon Si Thammarat		40
4	Thailand: Nakhon Si Thammarat													41
4	Thailand: Songkhla		42
4	Thailand: Songkhla		43
5	Thailand: Ubon Ratchathani												44
5	Thailand: Ubon Ratchathani
5	Thailand: Ubon Ratchathani
5	Thailand: Ubon Ratchathani
5	Thailand: Ubon Ratchathani
5	Thailand: Ubon Ratchathani
5	Thailand: Ubon Ratchathani
5	Thailand: Ubon Ratchathani
5	Thailand: Ubon Ratchathani
5	Thailand: Ubon Ratchathani
5	Thailand: Ubon Ratchathani
5	Thailand: Ubon Ratchathani
5	Thailand: Ubon Ratchathani
5	Thailand: Ubon Ratchathani
5	Thailand: Ubon Ratchathani
5	Thailand: Ubon Ratchathani
5	Thailand: Ubon Ratchathani
5	Thailand: Ubon Ratchathani
6	Thailand: Phang Nga
6	Thailand: Phang Nga
6	Thailand: Phang Nga
6	Thailand: Phang Nga
6	Thailand: Ubon Ratchathani
6	Thailand: Ubon Ratchathani
6	Thailand: Ubon Ratchathani
6	Thailand: Ubon Ratchathani
6	Thailand: Ubon Ratchathani
6	Thailand: Ubon Ratchathani
6	Thailand: Ubon Ratchathani
6	Thailand: Ubon Ratchathani
6	Thailand: Ubon Ratchathani
6	Thailand: Ubon Ratchathani
6	Thailand: Ubon Ratchathani
6	Thailand: Ubon Ratchathani
6	Thailand: Ubon Ratchathani
6	Thailand: Ubon Ratchathani
6	Thailand: Ubon Ratchathani
6	Thailand: Ubon Ratchathani
6	Thailand: Ubon Ratchathani
6	Thailand: Ubon Ratchathani
6	Thailand: Phang Nga
6	Thailand: Phang Nga
6	Thailand: Phang Nga
7	Thailand: Chiang Mai
7	Thailand: Chiang Mai
7	Thailand: Chiang Mai
7	Thailand: Chiang Mai
7	Thailand: Chiang Mai
7	Thailand: Chiang Mai
7	Thailand: Chiang Mai
7	Thailand: Chiang Mai
7	Thailand: Chiang Mai
7	Thailand: Chiang Mai
7	Thailand: Ratchaburi
7	Thailand: Chiang Mai
7	Thailand: Chiang Mai
7	Thailand: Chiang Mai
7	Thailand: Chiang Mai
7	Thailand: Chiang Mai
7	Thailand: Chiang Mai
7	Thailand: Chiang Mai
7	Thailand: Chiang Mai
7	Thailand: Chiang Mai
7	Thailand: Chiang Mai
7	Thailand: Chiang Mai
8	China: Yining, Xingjiang
8	France: Camargue
8	Turkey: Kars
8	Uzbekistan: Surkhandarya Region
8	Uzbekistan: Surkhandarya Region
8	Uzbekistan: Surkhandarya Region
8	Uzbekistan: Surkhandarya Region
8	Uzbekistan: Surkhandarya Region
8	Iran: Astaneh district Gilan province
8	Iran: Tazeh-Kand Kyian Village, Pars-Abad District, Ardebil Province
8	Iran: Tazeh-Kand Kyian Village, Pars-Abad District, Ardebil Province
8	Iran: Pars-Abad District, Ardebil Province
8	Iran: Pars-Abad District, Ardebil Province
8	Iran: Amlash District, Guilan Province
8	Iran: Astaneh-Ashrafieh District, Guilan Province
8	Iran: Astaneh-Ashrafieh District, Guilan Province
8	Iran: Rezvanshahr District, Guilan Province
8	Iran: Roodsar District, Guilan Province
8	Iran: Astara District, Guilan Province
8	Iran: Fooman District, Guilan Province
8	Iran: Astaneh-Ashrafieh District, Guilan Province
8	Iran: Astaneh-Ashrafieh District, Guilan Province
8	Iran: Amlash District, Guilan Province
8	Iran: Amlash District, Guilan Province
8	Iran: Langrood District, Guilan Province
8	Iran: Fooman District, Guilan Province
8	Iran: Pars-abad District, Ardebil Province
8	Iran: Astaneh-ashrafieh District, Guilan Province
8	Iran
8	Iran
8	Iran
8	Iran
8	Iran
8	Iran
8	Iran
8	Iran
8	Iran
8	Iran
8	China
8	China: Xinjiang Prov.
8	China: Xinjiang Prov.
8	China: Xinjiang Prov.
8	China: Xinjiang Prov.
8	France:Camargue
8	Iran
8	Iran
8	Iran
8	Iran
8	Iran
8	Iran
8	Iran
8	Iran
8	Iran
8	Iran
8	Iran
8	Iran
8	Iran
8	Iran
8	Iran
8	Iran
8	Iran
8	Iran
8	Iran
8	Iran
8	Iran
8	Iran
8	Iran
8	Iran
8	Iran
8	Iran
8	Iran
8	Iran
8	Iran
9	Iran: Talesh District, Guilan Province
10	Iran: Pars-Abad District, Ardebil Province
10	Iran: Pars-Abad District, Ardebil Province
10	Iran: Pars-Abad District, Ardebil Province
10	Iran: Pars-Abad District, Ardebil Province
11	Iran: Pars-Abad District, Ardebil Province
12	Iran
12	Iran
12	Iran
12	Iran
12	Iran
13	South Korea
13	South Korea: Taesong Dong, Paju County, Kyonggi Province
13	South Korea: Taesong Dong, Paju County, Kyonggi Province
13	China: Gao County, Sichuan Province
13	China: Shengyang and Donggang, Liaoning Province
13	South Korea
13	South Korea
13	South Korea
13	South Korea
13	South Korea
13	South Korea
13	China: Shandong Province, Rongcheng City
13	China: Shandong Province, Rongcheng City
13	China: Shandong Province, Rongcheng City
13	China: Shandong Province, Rongcheng City
13	China: Liaoning Prov.
13	China: Liaoning Prov.
13	China: Liaoning Prov.
13	China: Liaoning Prov.
13	China: Shangdong Prov.
14	China: Shandong Province, Rongcheng City
14	China: Liaoning Prov.
15	China: Shangdong Prov.
16	China
17	China
18	China
19	China
20	China
20	China: Shenyang, Liaoning
20	China
20	South Korea
20	Japan:Hokkaido, Memanbetsu
20	Japan?
20	South Korea
20	China
20	South Korea
20	South Korea
20	South Korea
20	China: Liaoning Prov.
21	Philippines
22	Thailand: Ratchaburi
22	Thailand: Ratchaburi
22	Thailand: Nakhon Si Thammarat
22	Thailand: Songkhla
22	Thailand: Songkhla
22	Thailand: Chanthaburi
22	Thailand: Ratchaburi
22	Thailand: Ratchaburi
22	Thailand: Ratchaburi
22	Thailand: Ratchaburi
22	Thailand: Ratchaburi
22	Thailand: Ratchaburi
22	Thailand: Ratchaburi
22	Thailand: Ratchaburi
22	Thailand: Ratchaburi
22	Thailand: Ratchaburi
22	Thailand: Nakhon Si Thammarat
22	Thailand: Songkhla
22	Thailand: Songkhla
22	Thailand: Songkhla
22	Thailand: Songkhla
22	Thailand: Songkhla
22	Thailand: Nakhon Si Thammarat
22	Thailand: Songkhla
22	Thailand: Songkhla
23	Thailand: Songkhla
23	Thailand: Chumphon
23	Thailand: Chumphon
23	Thailand: Trang
23	Thailand: Trang
23	Thailand: Phang Nga
23	Thailand: Phang Nga
23	Thailand: Phang Nga
23	Thailand: Phang Nga
23	Thailand: Phang Nga
23	Thailand: Phang Nga
23	Thailand: Phang Nga
23	Thailand: Phang Nga
23	Thailand: Phang Nga
23	Thailand: Phang Nga
23	Thailand: Songkhla
23	Thailand: Chumphon
23	Thailand: Trang
23	Thailand: Trang
23	Thailand: Trang
23	Thailand: Trang
23	Thailand: Trang
23	Thailand: Trang
23	Thailand: Trang
23	Thailand: Trang
23	Thailand: Phang Nga
23	Thailand: Phang Nga
23	Thailand: Phang Nga
23	Thailand: Phang Nga
23	Thailand: Phang Nga
23	Thailand: Phang Nga
23	Thailand: Phang Nga
23	Thailand: Phang Nga
23	Thailand: Phang Nga
23	Thailand: Phang Nga
24	Thailand: Chiang Mai
24	Thailand: Chiang Mai
25	Thailand: Nan
26	Cambodia: Ratanakiri
26	Cambodia: Ratanakiri
26	Cambodia: Ratanakiri
26	Cambodia: Ratanakiri
26	Cambodia: Mondulkiri
26	Cambodia: Mondulkiri
26	Cambodia: Mondulkiri
26	Cambodia: Mondulkiri
26	Cambodia: Ratanakiri
26	Cambodia: Ratanakiri
26	Cambodia: Ratanakiri
26	Cambodia: Mondulkiri
26	Cambodia: Mondulkiri
26	Cambodia: Mondulkiri
26	Cambodia: Mondulkiri
27	China: Sichuan Province
28	China: Tengchong County, Yunnan Province
29	China: Pujiang County, Sichuan Province
30	Japan:Hokkaido, Fukagawa
30	South Korea
30	South Korea
30	South Korea
31	Japan:Kanagawa, Yokohama
31	China
31	China:Zhejiang Province, Linan County
31	Korea
31	Korea
31	Thailand
31	South Korea: Chongup
31	China: Linshu, Shandong
31	China: Tanghe, Henan
31	Korea
31	South Korea
31	China
31	South Korea
31	South Korea
31	Japan
31	Japan
31	Japan
31	China
31	China: Suizhong, Liaoning
31	China
31	Korea: Paju
31	Korea: Paju
31	Korea: Paju
31	Korea: Paju
31	China: Yunan Prov.
31	China: Yunan Prov.
31	China: Yunan Prov.
31	China: Yunan Prov.
31	China: Yunan Prov.
32	Malaysia
33	Thailand: Chiang Mai
33	Thailand: Chiang Mai
33	Thailand
33	Thailand
33	Thailand: Sa Kaeo
33	Thailand: Sa Kaeo
33	Malaysia
33	Malaysia
33	Malaysia
33	Malaysia
33	China: Yunan Prov.
34	South Korea
34	China: Jining County, Shandong Province
34	South Korea
34	South Korea
34	South Korea
35	South Korea
35	South Korea
35	South Korea
35	China: Suizhong, Liaoning
35	China: Zhangwu, Liaoning
35	Korea: Paju
35	Korea: Paju
35	Korea: Paju
35	Korea: Paju
36	Japan:Hokkaido, Memanbetsu
37	Thailand: Trat
38	Thailand: Chiang Mai
38	Thailand: Nan
38	Thailand: Kamphaeng Phet
38	Thailand: Udon Thani
38	Thailand: Ubon Ratchathani
38	Thailand: Ratchaburi
38	Thailand: Chon Buri
38	Thailand: Chumphon
38	Thailand: Chiang Mai
38	Thailand: Chiang Mai
38	Thailand: Chiang Mai
38	Thailand: Chiang Mai
38	Thailand: Nan
38	Thailand: Nan
38	Thailand: Nan
38	Thailand: Lampang
38	Thailand: Lampang
38	Thailand: Lampang
38	Thailand: Lampang
38	Thailand: Phetchabun
38	Thailand: Phetchabun
38	Thailand: Kamphaeng Phet
38	Thailand: Kamphaeng Phet
38	Thailand: Nakhon Sawan
38	Thailand: Nakhon Sawan
38	Thailand: Nong Khai
38	Thailand: Nong Khai
38	Thailand: Nong Khai
38	Thailand: Nong Khai
38	Thailand: Udon Thani
38	Thailand: Udon Thani
38	Thailand: Udon Thani
38	Thailand: Udon Thani
38	Thailand: Mukdahan
38	Thailand: Mukdahan
38	Thailand: Mukdahan
38	Thailand: Mukdahan
38	Thailand: Maha Sarakham
38	Thailand: Maha Sarakham
38	Thailand: Maha Sarakham
38	Thailand: Ubon Ratchathani
38	Thailand: Ubon Ratchathani
38	Thailand: Ubon Ratchathani
38	Thailand: Ubon Ratchathani
38	Thailand: Saraburi
38	Thailand: Saraburi
38	Thailand: Saraburi
38	Thailand: Ratchaburi
38	Thailand: Ratchaburi
38	Thailand: Ratchaburi
38	Thailand: Chon Buri
38	Thailand: Chon Buri
38	Thailand: Chon Buri
38	Thailand: Chumphon
38	Thailand: Chumphon
38	Thailand: Nakhon Si Thammarat
38	Thailand: Nakhon Si Thammarat
38	Thailand: Nakhon Si Thammarat
38	Thailand: Nakhon Si Thammarat
38	Thailand: Trang
38	Thailand: Trang
38	Thailand: Chiang Mai
38	Thailand: Chiang Mai
38	Thailand: Lampang
38	Thailand: Ubon Ratchathani
38	Thailand: Nakhon Si Thammarat
38	Thailand: Nakhon Si Thammarat
38	Thailand: Trang
38	China: Mengla County, Yunnan
38	Thailand: Tak
38	Malaysia
38	Malaysia
38	China: Yunan Prov.
38	China: Yunan Prov.
38	China: Tibet
38	China: Tibet
39	Thailand: Tak
40	China
41	East Timor
42	China: Yunan Prov.
43	China: Yunan Prov.
44	Malaysia
	China: Mengla County, Yunnan Province
	Malaysia
	Malaysia
	Malaysia
	Malaysia
	Malaysia

## Sheet: Sheet4
CNTRY_NAME	Haplotype
china	8
	13
	14
	15
	16
	17
	18
	19
	20
	27
	28
	29
	31
	33
	34
	35
	38
	40
	42
	43
korea	13
	20
	30
	31
	34
	35
Philippines	21
Japan	20
	30
	31
	36
Thailand	1
	2
	3
	4
	5
	6
	7
	22
	23
	24
	25
	31
	33
	37
	38
	39
Cambodia	3
	26
France	8
Turkey	8
Uzbekistan	8
Iran	8
	9
	10
	11
	12
Malaysia	32
	33
	38
	44
East Timor	41
